# Supplementary material for: Molecular Analysis of Liquid-Based Cytological Specimen Using Virtually Positive Sputum with Adenocarcinoma Cells
Source: Diagnostics (Basel). 2020 Feb 5;10(2):84. doi: 10.3390/diagnostics10020084 (PMC7168204; doi:10.3390/diagnostics10020084)
Supplement: Supplementary file 1 [file diagnostics-10-00084-s001.zip]

Archive with 4 entries (3 files):
- diagnostics-703741-supplementary/
- diagnostics-703741-supplementary/Figure S1.tiff
- diagnostics-703741-supplementary/Figure S2.tiff
- diagnostics-703741-supplementary/Figure S3.tiff
